# Supplementary material for: Global Organization of a Positive-strand RNA Virus Genome
Source: PLoS Pathog. 2013 May 23;9(5):e1003363. doi: 10.1371/journal.ppat.1003363 (PMC3662671; doi:10.1371/journal.ppat.1003363)
Supplement: Table S1 — Shape reactivities for the TBSV genome. (XLSX) [file ppat.1003363.s007.xlsx]

## Sheet: Sheet1
TABLE S1: SHAPE REACTIVITIES FOR THE TBSV GENOME
Nt coordinate	Nt identity	Repeat 1	Repeat 2	Average	NO data
1	A	-999	-999	-999
2	G	-999	-999	-999
3	A	-999	-999	-999
4	A	-999	-999	-999
5	A	-999	-999	-999
6	U	-999	-999	-999
7	U	-999	-999	-999
8	C	-999	-999	-999
9	U	-999	-999	-999
10	C	0.26432	-999	0.26432
11	C	1.0638	0.8807	0.97226
12	A	1.2372	1.1907	1.214
13	G	0.70431	0.70538	0.70485
14	G	0.81095	0.65113	0.73104
15	A	0.56128	0.4997	0.53049
16	U	0.71514	0.45223	0.58368
17	U	1.1818	1.077	1.1294
18	U	0.8308	0.4939	0.66235
19	C	0.13314	0.055287	0.094215
20	U	0.36973	0.28964	0.32969
21	C	0.31601	0.50176	0.40889
22	G	0.66437	0.52348	0.59393
23	A	0.24351	0.28049	0.262
24	C	0.14429	0.14734	0.14581
25	C	0.90726	0.49783	0.70255
26	U	1.4272	1.4395	1.4333
27	A	1.4052	1.3977	1.4015
28	G	0.18108	0.083588	0.13234
29	U	1.355	1.3635	1.3592
30	U	0.37671	0.12006	0.24839
31	C	0.67225	0.64189	0.65707
32	G	0.21091	0.22905	0.21998
33	U	0.60045	0.51454	0.55749
34	U	0.87377	0.73195	0.80286
35	U	0.9101	0.71476	0.81243
36	A	0.47054	0.32549	0.39802
37	U	0.3394	0.25462	0.29701
38	C	0.45186	0.32609	0.38898
39	U	0.24586	0.21519	0.23053
40	G	0.58871	0.50711	0.54791
41	G	0.74037	0.57903	0.6597
42	U	1.4504	1.4762	1.4633
43	G	1.3364	1.1694	1.2529
44	A	1.1208	1.0203	1.0705
45	C	0.74085	0.65941	0.70013
46	U	0.74631	0.67432	0.71032
47	U	0.73972	0.65687	0.69829
48	G	0.40392	0.25257	0.32824
49	C	0.31127	0.13052	0.2209
50	G	0.30272	0.26818	0.28545
51	C	0.10296	0.15174	0.12735
52	U	0.84291	0.78541	0.81416
53	A	1.1709	1.0634	1.1171
54	C	0.71476	0.58414	0.64945
55	C	0.95237	0.91054	0.93145
56	G	0.29457	0.15379	0.22418
57	U	0.41621	0.32446	0.37033
58	U	0.30077	0.21512	0.25794
59	G	0.30649	0.18954	0.24801
60	C	0.31	0.24286	0.27643
61	U	0.2051	0.14152	0.17331
62	U	0.61694	0.46455	0.54075
63	U	0.7983	0.61304	0.70567
64	G	0.67166	0.4869	0.57928
65	C	0.50181	0.36597	0.43389
66	G	0.51954	0.4197	0.46962
67	U	0.78101	0.62822	0.70462
68	A	1.3525	1.2592	1.3058
69	G	0.29933	0.011201	0.15527
70	A	0.79591	0.54992	0.67291
71	G	0.22663	0.16671	0.19667
72	A	0.50547	0.31748	0.41148
73	A	0.4352	0.338	0.3866
74	U	0.38127	0.3591	0.37018
75	U	0.26166	0.13566	0.19866
76	U	0.25446	0.17097	0.21272
77	C	0	0.035937	0.017969
78	U	0.22287	0.11088	0.16688
79	C	0.1049	0.14159	0.12324
80	U	0.003071	0.023432	0.013251
81	C	0.052231	0.046958	0.049594
82	C	0.0055727	0.052457	0.029015
83	A	0.057359	0.046554	0.051956
84	U	0.081473	0.13712	0.1093
85	A	0.14399	0.1227	0.13334
86	A	0.2101	0.18271	0.1964
87	U	0.27537	0.24811	0.26174
88	U	0.54016	0.48492	0.51254
89	A	0.46819	0.48604	0.47712
90	U	0.95135	0.98364	0.96749
91	U	1.019	1.0117	1.0154
92	A	1.3578	1.3385	1.3481
93	U	1.2165	1.2066	1.2115
94	C	0.43521	0.5062	0.47071
95	U	0.31782	0.50217	0.41
96	U	0.83379	0.8098	0.82179
97	U	0.6373	0.54545	0.59138
98	A	0.32998	0.3727	0.35134
99	G	0.1034	0.1655	0.13445
100	U	0.14671	0.12063	0.13367
101	U	0.10879	0.084922	0.096858
102	G	0.030113	0.024491	0.027302
103	U	0.075265	0.072151	0.073708
104	G	0.1249	0.12164	0.12327
105	G	0.15001	0.14792	0.14897
106	G	0.25013	0.21506	0.2326
107	G	0.028704	0.027663	0.028184
108	U	1.0365	0.82863	0.93256
109	U	1.2757	1.1712	1.2235
110	U	1.0136	0.91414	0.96389
111	G	1.0114	0.80716	0.90929
112	A	1.034	0.84783	0.94093
113	A	1.1375	1.0316	1.0846
114	G	1.164	0.92594	1.0449
115	G	0.17612	0.12214	0.14913
116	U	0.29059	0.24151	0.26605
117	U	0.35055	0.2685	0.30953
118	G	0.43508	0.33345	0.38427
119	G	0.53478	0.40202	0.4684
120	G	0.55951	0.35608	0.4578
121	U	0.25439	0.23779	0.24609
122	C	0.26092	0.25886	0.25989
123	U	0.88121	0.72736	0.80428
124	A	1.3032	1.3245	1.3138
125	C	0.0017013	0	0.00085063
126	C	0.16365	0.017296	0.090473
127	U	0.42621	0.34135	0.38378
128	U	0.68701	0.56797	0.62749
129	U	0.90044	0.91531	0.90787
130	C	0.42828	0.29756	0.36292
131	G	0.19246	0.18931	0.19089
132	G	0.37547	0.30779	0.34163
133	G	0.1127	0.06835	0.090525
134	G	0.10506	0.089626	0.097342
135	G	0.18156	0.09826	0.13991
136	G	0.555	0.4302	0.4926
137	A	0.78954	0.66255	0.72605
138	U	1.1987	1.0947	1.1467
139	A	0.83143	0.8587	0.84506
140	A	1.1655	1.1166	1.141
141	A	1.0972	1.0525	1.0749
142	U	1.262	1.18	1.221
143	U	1.1012	1.0413	1.0712
144	G	1.1561	1.1623	1.1592
145	U	1.1253	1.1445	1.1349
146	A	1.2739	1.2698	1.2718
147	A	1.0199	0.94366	0.98179
148	C	1.1815	1.1659	1.1737
149	U	0.43511	0.56086	0.49799
150	U	1.025	0.99405	1.0095
151	C	0.16572	0.14874	0.15723
152	C	0.21566	0.1389	0.17728
153	A	0.35492	0.29972	0.32732
154	A	0.35207	0.25997	0.30602
155	C	0.35976	0.26163	0.3107
156	A	1.1129	0.9481	1.0305
157	A	0.83164	0.67744	0.75454
158	A	0.66898	0.5903	0.62964
159	C	0.82268	0.83385	0.82827
160	A	0.61294	0.466	0.53947
161	A	0.34914	0.26524	0.30719
162	G	0.25182	0.15183	0.20183
163	C	0	0.063881	0.03194
164	G	0.40008	0.26991	0.335
165	A	0.30632	0.21615	0.26124
166	C	0.66339	0.38754	0.52546
167	A	1.2003	1.0652	1.1327
168	U	1.0204	1.0553	1.0378
169	G	1.345	1.3022	1.3236
170	G	1.2108	1.1908	1.2008
171	A	1.3711	1.3792	1.3752
172	G	0.63336	0.58717	0.61027
173	A	0.25721	0.25334	0.25527
174	C	0.083776	0.058487	0.071132
175	C	0	0.070963	0.035481
176	A	0.13769	0.077898	0.1078
177	U	0.12452	0.066019	0.095271
178	C	0.28085	0.37273	0.32679
179	A	0.95312	0.92784	0.94048
180	A	0.92847	0.86383	0.89615
181	G	0.45731	0.43575	0.44653
182	A	0.84139	0.67886	0.76013
183	G	0.50902	0.53774	0.52338
184	A	0.84298	0.79892	0.82095
185	A	0.83515	0.81518	0.82517
186	U	0.9203	0.90827	0.91428
187	G	1.307	1.2952	1.3011
188	A	0.60655	0.74541	0.67598
189	U	0.3778	0.4714	0.4246
190	U	0.98858	1.0259	1.0072
191	U	1.2585	1.2663	1.2624
192	G	1.1914	1.1702	1.1808
193	G	0.42101	0.36564	0.39333
194	C	0.11684	0.11475	0.11579
195	C	0.097592	0.13957	0.11858
196	U	0.75943	0.68861	0.72402
197	A	1.1258	0.98907	1.0574
198	A	0.99664	0.91715	0.9569
199	G	0.84506	0.76221	0.80363
200	A	0.6805	0.52525	0.60288
201	A	0.56105	0.38096	0.471
202	A	0.66951	0.42449	0.547
203	G	0.59491	0.60746	0.60118
204	A	0.93942	0.76927	0.85435
205	G	1.4357	1.3316	1.3837
206	A	0.80152	0.74098	0.77125
207	U	0.27635	0.35887	0.31761
208	U	0.065383	0.041751	0.053567
209	U	0.55885	0.45419	0.50652
210	U	0.97608	0.76216	0.86912
211	U	0.87883	0.7987	0.83876
212	G	0.85197	0.96506	0.90851
213	U	0.93629	0.95152	0.9439
214	G	0.41133	0.2667	0.33902
215	G	0.18489	0.15318	0.16904
216	G	0.41624	0.25759	0.33691
217	U	0.58347	0.45148	0.51747
218	G	1.4861	1.4677	1.4769
219	A	0.27185	0.4011	0.33647
220	U	1.2428	1.2207	1.2317
221	U	1.0853	1.0388	1.0621
222	U	0.58707	0.47521	0.53114
223	C	0.35359	0.36835	0.36097
224	G	0.57759	0.56477	0.57118
225	C	0.28515	0.24192	0.26354
226	G	1.2427	1.1425	1.1926
227	A	0.57599	0.52782	0.55191
228	U	0.5039	0.44066	0.47228
229	C	0.060097	0.082092	0.071094
230	G	0.028905	0.044141	0.036523
231	G	0.082044	0.062607	0.072325
232	A	0.034257	0.041186	0.037722
233	G	0.0055352	0.0070986	0.0063169
234	U	0.21396	0.13025	0.17211
235	G	1.0527	0.81021	0.93144
236	A	1.4275	1.3256	1.3765
237	A	0.80974	0.60429	0.70701
238	U	1.4249	1.3485	1.3867
239	A	1.2902	1.2256	1.2579
240	G	1.048	0.89639	0.9722
241	G	1.3035	1.1058	1.2046
242	A	1.2554	1.0026	1.129
243	C	1.0324	0.93626	0.98433
244	A	1.2036	1.0456	1.1246
245	G	0.44012	0.31911	0.37962
246	C	0.042376	0.061837	0.052106
247	U	0	0.024115	0.012058
248	C	0.092227	0.064114	0.078171
249	C	0.0090575	0.064655	0.036856
250	G	0.097963	0.05153	0.074746
251	G	0.43327	0.28415	0.35871
252	U	0.35824	0.26974	0.31399
253	G	1.4089	1.3802	1.3945
254	G	1.1909	1.146	1.1684
255	A	1.1769	1.1262	1.1515
256	C	0.16006	0.30241	0.23124
257	A	0.095107	0.12684	0.11097
258	U	0.18745	0.065241	0.12634
259	C	0.041385	0.12371	0.08255
260	U	0.099313	0.090154	0.094733
261	U	0.074968	0.14533	0.11015
262	U	0.07525	0.11131	0.09328
263	C	0.083274	0.06449	0.073882
264	A	1.2435	1.1699	1.2067
265	A	0.67343	0.71187	0.69265
266	U	1.2002	1.2261	1.2132
267	U	1.0457	1.0608	1.0532
268	G	1.2339	1.1768	1.2054
269	G	0.091246	0.16327	0.12726
270	U	0.099359	0.073544	0.086451
271	G	0.15678	0.10804	0.13241
272	U	0.22866	0.24449	0.23658
273	G	0.36388	0.32813	0.34601
274	U	0.20902	0.073649	0.14133
275	C	0.056652	0.062708	0.05968
276	G	0.40746	0.31338	0.36042
277	U	0.31365	0.32739	0.32052
278	G	0.27706	0.15174	0.2144
279	U	1.3549	1.3012	1.328
280	G	0.57703	0.50035	0.53869
281	G	0.11675	0.14112	0.12894
282	U	0.072871	0.16486	0.11887
283	U	0.48653	0.20827	0.3474
284	C	0.16802	0.12257	0.14529
285	U	0.14135	0.10368	0.12252
286	G	1.4709	1.1257	1.2983
287	A	0	0.25976	0.12988
288	G	0.12153	0.22695	0.17424
289	A	0.54362	0.53686	0.54024
290	U	0.3802	0.28201	0.33111
291	A	0.75035	0.68383	0.71709
292	C	0.81942	1.0279	0.92366
293	A	0.92247	0.64903	0.78575
294	U	0.023619	0.33649	0.18005
295	G	1.0651	1.05	1.0575
296	A	0.026957	0.81392	0.42044
297	G	-999	0.95381	0.95381
298	G	0	0.080804	0.040402
299	A	0.14368	0.24236	0.19302
300	C	0.34993	0.18787	0.2689
301	A	0.34047	0.1392	0.23983
302	G	0.18013	0.01356	0.096846
303	G	1.3083	1.1528	1.2305
304	G	0.18725	0.19474	0.191
305	A	1.4111	1.3446	1.3779
306	A	0.48415	0.48773	0.48594
307	A	1.3085	1.0734	1.1909
308	A	1.3128	1.1958	1.2543
309	U	1.2853	1.281	1.2831
310	A	1.3639	1.3865	1.3752
311	G	0.70608	0.50434	0.60521
312	A	1.2955	1.2766	1.286
313	G	0.11029	0.18061	0.14545
314	U	0.13497	0.091835	0.1134
315	G	0.35411	0.1289	0.2415
316	U	0	0.19151	0.095755
317	G	0.54408	0.33979	0.44193
318	A	0.16176	0.10028	0.13102
319	U	0.23335	0.28996	0.26165
320	U	1.0901	0.7926	0.94137
321	C	1.2594	1.209	1.2342
322	U	0.11432	0.57358	0.34395
323	G	0.037491	0.15556	0.096524
324	A	0.016333	0.20565	0.11099
325	C	0	0.21545	0.10773
326	A	0	0	0
327	G	0	0.068028	0.034014
328	C	0.089845	0.10384	0.096842
329	A	0.058942	0.045978	0.05246
330	U	0.11544	0.067872	0.091655
331	G	0	0	0
332	A	-999	-999	-999
333	C	0	-999	0
334	U	0.763	0.25023	0.50662
335	A	1.128	1.1401	1.134
336	A	0.25549	0.2797	0.26759
337	G	0	0	0
338	U	0.046616	0.06468	0.055648
339	U	0.0036697	0	0.0018348
340	U	0.51007	-999	0.51007
341	A	0.44157	0.42347	0.43252
342	U	1.0314	0.97429	1.0028
343	A	0.41973	0.37357	0.39665
344	G	0.21642	0	0.10821
345	U	0.20701	0.073621	0.14032
346	U	0.40226	0.87736	0.63981
347	G	1.2458	1.423	1.3344
348	A	1.3568	1.4812	1.419
349	A	0.75704	1.0155	0.88629
350	U	1.2801	1.3822	1.3312
351	U	0.27185	0.97084	0.62134
352	A	0.72252	0.58841	0.65546
353	C	0.22	0.31195	0.26598
354	U	0.83796	1.0761	0.95701
355	C	0.49089	0.83067	0.66078
356	A	0.83708	1.0641	0.9506
357	A	0.35563	0.60363	0.47963
358	A	0.23381	0.51551	0.37466
359	A	0.32971	0.29198	0.31085
360	C	0.017699	0.17972	0.098707
361	U	0	0.24724	0.12362
362	G	0.91879	0.79118	0.85499
363	A	0.77127	0.76135	0.76631
364	U	0.30326	0.18682	0.24504
365	U	0.46341	0.57125	0.51733
366	G	0	0.036377	0.018188
367	U	0	0.088863	0.044431
368	G	0.021445	0.01155	0.016497
369	C	0	0.3644	0.1822
370	U	0	0.072875	0.036437
371	G	0.28509	0.068964	0.17703
372	C	-999	0.35259	0.35259
373	C	0	0.54439	0.27219
374	A	0.68042	0.97904	0.82973
375	A	1.2163	1.0944	1.1554
376	A	1.0229	0.821	0.92193
377	U	0.79458	0.72075	0.75767
378	G	0.36206	0.15155	0.25681
379	G	0.15947	0.73887	0.44917
380	G	0.68059	1.0675	0.87405
381	A	1.343	1.4246	1.3838
382	A	1.0014	1.0341	1.0177
383	U	1.1259	1.3283	1.2271
384	G	0.00017723	0.22007	0.11012
385	G	0.043057	0.21127	0.12716
386	U	0.93085	0.83972	0.88529
387	U	0.91594	0.8971	0.90652
388	C	0.97246	1.1262	1.0493
389	A	1.162	0.96416	1.0631
390	U	0.48964	0.77885	0.63424
391	G	1.0645	1.044	1.0542
392	A	1.0034	0.89845	0.95093
393	A	1.4192	1.3571	1.3882
394	G	0.57385	0.34377	0.45881
395	A	0.11232	0	0.056159
396	G	0.64755	0.65014	0.64885
397	A	0.9348	0	0.4674
398	C	-999	-999	-999
399	G	0.0073397	0.063252	0.035296
400	G	0.24518	0.39222	0.3187
401	C	0.5304	0.58596	0.55818
402	A	0.15938	-999	0.15938
403	G	0.099082	0	0.049541
404	A	0.14245	0.035035	0.08874
405	G	0.1679	0.064361	0.11613
406	G	0.12158	0.017079	0.069329
407	G	0.08573	0.025172	0.055451
408	G	0.050321	0.26653	0.15842
409	U	0	0.13729	0.068644
410	G	1.1589	0.68584	0.92238
411	A	0.62363	0.84157	0.7326
412	U	0.14706	0.74307	0.44507
413	U	1.185	1.3676	1.2763
414	A	1.2708	1.4634	1.3671
415	C	0.84415	1.2146	1.0294
416	A	1.1013	1.2468	1.174
417	U	0.53316	0.74626	0.63971
418	U	0.3641	0.88602	0.62506
419	G	0.26558	0.60698	0.43628
420	U	0.0018294	0.28181	0.14182
421	C	-999	0	0
422	C	-999	-999	-999
423	C	-999	0.52535	0.52535
424	U	0	0.27044	0.13522
425	C	0	0.31361	0.15681
426	U	0.79266	0.52059	0.65663
427	A	1.0659	1.0834	1.0747
428	U	0.78959	0.55922	0.6744
429	C	0.29741	0.40572	0.35156
430	U	1.1938	1.0244	1.1091
431	A	1.1693	0.97933	1.0743
432	U	1.2092	1.3874	1.2983
433	A	1.0685	1.0781	1.0733
434	G	0.58919	0.26609	0.42764
435	C	0.15628	0.19616	0.17622
436	C	0.0052376	0.25946	0.13235
437	U	0.51837	0.33204	0.4252
438	C	0.045223	0.2235	0.13436
439	C	0.17778	0.18015	0.17897
440	A	0	0.2679	0.13395
441	U	1.05	1.3514	1.2007
442	A	1.3364	1.4109	1.3736
443	C	0.2323	0.67874	0.45552
444	C	0.36272	0.59277	0.47775
445	A	0.61354	0.67848	0.64601
446	A	0.32468	0.52432	0.4245
447	U	0	0.16723	0.083615
448	C	0.085642	0.5449	0.31527
449	A	0	0.18549	0.092746
450	U	0.33269	0.31407	0.32338
451	A	0.26561	0.22025	0.24293
452	C	0.69348	0.50759	0.60053
453	C	0.1314	0.38192	0.25666
454	G	0.99042	1.2343	1.1124
455	C	0	0.40849	0.20425
456	U	0.14742	0.19406	0.17074
457	G	0.14507	0.14882	0.14694
458	U	0.15519	0.12517	0.14018
459	U	0	0.19729	0.098643
460	G	0.71515	0.58719	0.65117
461	A	0.82092	0.75173	0.78632
462	G	0.072513	0.031006	0.051759
463	U	0.10333	0.17473	0.13903
464	U	0.94497	0.96593	0.95545
465	A	0.91472	0.89933	0.90702
466	U	1.2604	1.4468	1.3536
467	G	0.79794	0.63916	0.71855
468	C	0.023323	0.056545	0.039934
469	C	0.31233	0.44372	0.37802
470	A	0.24353	0.40454	0.32404
471	C	0.60423	0.71666	0.66045
472	U	0.57987	0.4946	0.53724
473	A	1.1904	1.3143	1.2523
474	G	0.43239	0.51515	0.47377
475	G	0.11142	0.11995	0.11568
476	G	0.060446	0.30128	0.18087
477	U	0.23965	0.32143	0.28054
478	A	0.048528	0.13571	0.092117
479	C	0.83333	0.93729	0.88531
480	G	0.65431	0.27806	0.46619
481	C	0.53482	0.63603	0.58542
482	G	0.90109	0.75713	0.82911
483	C	0.7673	0.488	0.62765
484	A	0.8893	0.967	0.92815
485	G	0.51031	0.57243	0.54137
486	U	0.26756	0.451	0.35928
487	C	0.29272	0.16524	0.22898
488	U	0.90277	0.41462	0.65869
489	C	1.2101	0.77202	0.99108
490	A	1.1378	0.84519	0.99151
491	G	0.38808	0.23157	0.30983
492	U	0.071412	0.091728	0.08157
493	C	0.49653	0.2319	0.36422
494	A	1.1166	0.77384	0.94523
495	A	0.72154	0.52195	0.62175
496	G	0	0.00064455	0.00032227
497	G	0.019127	0	0.0095637
498	C	1.3099	1.4162	1.3631
499	U	0.22258	0.046736	0.13466
500	U	-999	1.3786	1.3786
501	U	1.0186	1.1727	1.0956
502	U	0.090821	0.14108	0.11595
503	G	0.02227	0	0.011135
504	G	0.0086956	0.0088684	0.008782
505	C	0.10132	0.15607	0.12869
506	A	0.15531	0.11397	0.13464
507	A	0.33282	0.29109	0.31196
508	U	0.17525	0.15638	0.16581
509	G	0.14142	0.030691	0.086057
510	A	0.054005	0.08049	0.067248
511	A	0.00522	0.019761	0.012491
512	C	0.10849	0.01041	0.059451
513	U	1.4141	1.4833	1.4487
514	A	1.4371	1.4882	1.4626
515	U	0.99375	1.013	1.0034
516	C	1.1746	1.2801	1.2273
517	G	0.08064	0.037393	0.059017
518	U	0.036969	0.10686	0.071913
519	U	0.014252	0.057672	0.035962
520	C	0.10862	0.0639	0.08626
521	A	0.26695	0.26548	0.26622
522	A	0.40061	0.60378	0.50219
523	U	0.022948	0.28972	0.15633
524	G	0.0019517	0.065606	0.033779
525	U	0.011714	0	0.0058568
526	C	0.15186	0.10743	0.12964
527	A	0.10795	0.082896	0.095423
528	G	0.58679	0.44281	0.5148
529	G	0.51401	0.29931	0.40666
530	G	1.1077	1.1312	1.1195
531	U	0.86668	0.97887	0.92277
532	G	0.069374	0.019949	0.044662
533	C	0.094075	0.039396	0.066736
534	C	0.052702	0.0028415	0.027772
535	U	0.47417	0.17457	0.32437
536	A	0.95276	1.0826	1.0177
537	G	0.31164	0.20075	0.25619
538	A	0.10715	0.063768	0.085461
539	C	0.24956	0.1243	0.18693
540	C	0.85531	0.53455	0.69493
541	A	1.1801	1.206	1.1931
542	U	1.1173	0.94192	1.0296
543	C	1.3909	1.4468	1.4188
544	U	0.095576	0.25825	0.17691
545	G	0.15252	0.13709	0.1448
546	U	0.4151	0.35671	0.3859
547	A	0.33415	0.44289	0.38852
548	C	0.061009	0.12079	0.0909
549	C	0.095394	0.068629	0.082011
550	U	0.89718	0.93606	0.91662
551	A	1.1691	1.2185	1.1938
552	A	1.2582	1.3055	1.2819
553	G	0.40181	0.35261	0.37721
554	A	1.3051	1.4308	1.368
555	A	1.289	1.4067	1.3478
556	A	1.3349	1.4454	1.3901
557	G	0.076675	0.16647	0.12157
558	G	0.16254	0.36282	0.26268
559	A	0.53585	0.67499	0.60542
560	U	0.58044	0.64466	0.61255
561	U	0.19237	0.49569	0.34403
562	G	0.083935	0.089271	0.086603
563	C	0.060476	0.11372	0.087096
564	U	0.13907	0.10271	0.12089
565	C	0.13695	0.046189	0.091569
566	C	0.10237	0.091872	0.097119
567	U	0.14923	0.11315	0.13119
568	C	0.012657	0.1615	0.08708
569	A	0.12012	0.099707	0.10991
570	G	0.57495	0.47955	0.52725
571	A	1.0641	1.2928	1.1785
572	C	1.2313	1.2111	1.2212
573	U	0.54707	0.70511	0.62609
574	G	0.27059	0.31473	0.29266
575	G	0.06356	0.085871	0.074716
576	C	0	0.035562	0.017781
577	G	0	0	0
578	G	0.012814	0.0052567	0.0090355
579	C	0.1317	0.17812	0.15491
580	A	0.34258	0.5056	0.42409
581	G	0.093092	0.10812	0.10061
582	G	0.12044	0.092377	0.10641
583	U	0.15992	0.21713	0.18852
584	C	0.22247	0.23742	0.22995
585	U	0.80966	1.1432	0.97642
586	A	0.085523	0.03606	0.060792
587	G	0.033107	0.020642	0.026874
588	C	0.019385	0.025741	0.022563
589	G	0.0016709	0.0032199	0.0024454
590	U	0.23365	0.28894	0.2613
591	U	0.78053	1.0185	0.89949
592	A	0.73114	1.0576	0.89435
593	G	0.082292	0.078032	0.080162
594	C	0	0	0
595	U	1.0718	1.1307	1.1013
596	C	1.2503	1.3618	1.3061
597	C	1.1596	1.3095	1.2345
598	U	0.54028	0.79353	0.6669
599	A	1.3463	1.4669	1.4066
600	U	0.42286	0.61867	0.52076
601	A	1.3059	1.4579	1.3819
602	U	0.93183	0.98046	0.95615
603	G	0.14723	0.080574	0.1139
604	C	0.087698	0.036563	0.06213
605	G	0.028112	0.064876	0.046494
606	C	0.035684	0.03203	0.033857
607	G	0.0099391	0	0.0049695
608	C	0.061166	0.053953	0.057559
609	U	0.043963	0.03271	0.038337
610	G	0.019407	0	0.0097034
611	G	0.028814	0.014808	0.021811
612	C	0.023947	0	0.011973
613	C	0.63588	0.5042	0.57004
614	G	1.2135	1.3868	1.3001
615	U	0.36802	0.45829	0.41315
616	G	0.3274	0.40367	0.36554
617	U	0.32675	0.3	0.31337
618	A	1.3186	1.4669	1.3927
619	C	0.15648	0.11651	0.1365
620	G	0.082731	0.033336	0.058034
621	C	0.091731	0.035992	0.063862
622	U	0.53574	0.55927	0.54751
623	A	1.1026	1.1957	1.1491
624	C	0.14218	0	0.071091
625	C	0.055693	0.04892	0.052306
626	C	0.085596	0.081965	0.08378
627	U	0.56137	0.63379	0.59758
628	A	1.3813	1.4607	1.421
629	C	0.98236	1.2679	1.1252
630	C	0.89795	1.0204	0.95917
631	U	0.92741	1.2627	1.0951
632	A	0.56842	0.79817	0.6833
633	G	0.064462	0.049319	0.056891
634	G	0.2905	0.32731	0.3089
635	G	0.43606	0.46826	0.45216
636	A	0.66426	0.89846	0.78136
637	A	1.0357	1.2186	1.1272
638	A	1.0074	1.1501	1.0788
639	A	0.94624	0.9829	0.96457
640	A	1.0042	1.0733	1.0388
641	C	0.23999	0.39725	0.31862
642	U	0.054886	0.07286	0.063873
643	G	0.19167	0.28034	0.23601
644	U	0.11311	0.14668	0.1299
645	C	0.30731	0.29536	0.30134
646	G	0.41918	0.54912	0.48415
647	G	1.0552	1.1534	1.1043
648	U	0.97767	1.1457	1.0617
649	A	0.87482	1.0622	0.96849
650	U	0.44464	0.53137	0.488
651	U	0.67151	0.82062	0.74606
652	U	1.0674	1.1477	1.1076
653	A	1.2784	1.3907	1.3346
654	A	1.0951	1.3203	1.2077
655	G	0.61979	0.59273	0.60626
656	C	0.25651	0.26006	0.25829
657	U	0.24663	0.16315	0.20489
658	G	1.1107	1.2968	1.2037
659	A	0.27736	0.29493	0.28614
660	G	0.31028	0.47387	0.39207
661	A	0.33408	0.49977	0.41692
662	A	0.36269	0.37126	0.36698
663	C	0.71402	0.91787	0.81594
664	U	0.22861	0.15989	0.19425
665	G	1.476	1.4937	1.4848
666	A	1.4493	1.4712	1.4603
667	G	1.4112	1.4582	1.4347
668	G	0.6426	0.76328	0.70294
669	C	0.33293	0.50287	0.4179
670	A	0.28462	0.51634	0.40048
671	C	0.15193	0.50086	0.32639
672	G	0.661	0.74756	0.70428
673	A	0.72008	0.93007	0.82508
674	G	0.89927	1.0166	0.95792
675	C	0.082683	0.19819	0.14044
676	A	0.2521	0.45377	0.35293
677	C	0.13933	0.36359	0.25146
678	A	0.29368	0.53859	0.41614
679	C	0.21273	0.36814	0.29043
680	A	0.75349	0.87715	0.81532
681	U	0.38339	0.52131	0.45235
682	G	0.17424	0.11953	0.14689
683	G	0.33356	0.38778	0.36067
684	A	0.24208	0.34969	0.29588
685	G	0.071699	0.075467	0.073583
686	G	0.19504	0.21987	0.20745
687	A	0.21694	0.24689	0.23192
688	U	0.090461	0.047169	0.068815
689	G	0.3884	0.38826	0.38833
690	A	0.94777	0.81695	0.88236
691	G	1.3323	1.3619	1.3471
692	A	1.2841	1.3398	1.312
693	G	0.63674	0.54075	0.58875
694	A	1.1031	1.2009	1.152
695	G	1.1989	1.2022	1.2005
696	A	1.2113	1.2274	1.2194
697	A	1.3556	1.4358	1.3957
698	G	0.39047	0.3786	0.38454
699	C	0.11997	0.14314	0.13155
700	G	0.21266	0.24629	0.22948
701	A	0.77591	0.78924	0.78258
702	C	0.72079	0.92415	0.82247
703	A	0.89769	1.0225	0.9601
704	G	1.1711	1.2766	1.2238
705	A	0.66289	0.6858	0.67435
706	U	0.52081	0.46161	0.49121
707	U	0.91154	1.0493	0.98042
708	G	0.78512	0.78954	0.78733
709	U	0.19558	0.30538	0.25048
710	C	0.21315	0.17789	0.19552
711	U	0.26887	0.20893	0.2389
712	G	0.095027	0.066335	0.080681
713	G	0.31131	0.24651	0.27891
714	U	0.37422	0.23874	0.30648
715	G	0.43005	0.31664	0.37335
716	G	0.080629	0.053868	0.067248
717	U	0.24055	0.20747	0.22401
718	U	0.77596	0.67846	0.72721
719	G	1.4689	1.4852	1.4771
720	A	1.3072	1.3372	1.3222
721	G	0.25599	0.28099	0.26849
722	C	0.15184	0.24046	0.19615
723	C	0.54378	-999	0.54378
724	G	0.26978	0.37122	0.3205
725	G	0.27366	0.30282	0.28824
726	C	0.17554	0.20165	0.18859
727	A	0.8247	0.8042	0.81445
728	A	1.0328	1.0013	1.017
729	G	0.99492	0.94623	0.97058
730	G	1.0087	1.0114	1.0101
731	G	1.2261	1.3019	1.264
732	A	1.0688	1.0954	1.0821
733	A	0.65457	0.62491	0.63974
734	C	0.26657	0.3289	0.29774
735	U	0.62891	0.62928	0.6291
736	U	1.2482	1.3475	1.2978
737	A	1.2425	1.2778	1.2602
738	A	1.2538	1.3398	1.2968
739	G	0.44555	0.30683	0.37619
740	G	0.15722	0.15863	0.15793
741	G	0.44064	0.50504	0.47284
742	U	0.31045	0.2058	0.25813
743	A	1.2797	1.2921	1.2859
744	A	1.3135	1.3729	1.3432
745	A	1.1759	1.3002	1.238
746	G	1.2568	1.2964	1.2766
747	A	0.5616	0.37598	0.46879
748	U	0.32596	0.3115	0.31873
749	G	0.36056	0.34843	0.35449
750	G	0.24417	0.12754	0.18585
751	U	0.33366	0.245	0.28933
752	G	0.77841	0.75003	0.76422
753	A	1.2699	1.3121	1.291
754	G	0.65379	0.2752	0.4645
755	G	0.039242	0.011825	0.025533
756	A	0.094734	0.070517	0.082625
757	U	0.096391	0.10676	0.10158
758	C	0.28683	0.36746	0.32714
759	U	0.082576	0.13423	0.10841
760	C	0.16383	0.17273	0.16828
761	C	0.2488	0.25491	0.25186
762	U	0.6299	0.68254	0.65622
763	C	0.16551	0.132	0.14875
764	A	0.21355	0.16179	0.18767
765	C	0.51018	0.55617	0.53317
766	U	0.055987	0.070249	0.063118
767	G	0.062323	0.031867	0.047095
768	G	0.12827	0.12541	0.12684
769	U	0.20828	0.30165	0.25497
770	A	0.13886	0.098885	0.11887
771	G	0.15768	0.082235	0.11996
772	U	1.3202	1.4067	1.3634
773	A	1.3068	1.3545	1.3307
774	G	0.95113	0.9822	0.96667
775	A	0.33177	0.30594	0.31886
776	U	0.87399	0.90364	0.88882
777	U	0.81606	0.69941	0.75773
778	G	0.95891	0.89009	0.9245
779	A	0.73772	0.78967	0.76369
780	C	0.37427	0.42496	0.39961
781	U	0.21057	0.23688	0.22372
782	A	0.12052	0.16886	0.14469
783	A	0.085368	0.071109	0.078238
784	G	0.038457	0.07559	0.057024
785	G	0.08334	0.042806	0.063073
786	U	0.053494	0.01178	0.032637
787	G	0.58781	0.64871	0.61826
788	A	0.64663	0.58973	0.61818
789	U	0.42532	0.61845	0.52188
790	C	-999	-999	-999
791	G	0.5209	1.1264	0.82366
792	C	0.64068	0.52647	0.58358
793	G	1.1294	1.167	1.1482
794	U	0.89695	0.87752	0.88723
795	C	0.16931	0.26008	0.2147
796	C	0.13135	0.49038	0.31087
797	A	0.51897	0.5361	0.52754
798	C	0.24103	0.30908	0.27506
799	U	0.69711	0.73056	0.71383
800	G	0.31364	0.25841	0.28602
801	G	0.42865	0.31321	0.37093
802	G	0	0.49785	0.24892
803	C	-999	-999	-999
804	G	0	0.024509	0.012255
805	C	0.027165	0.020042	0.023603
806	C	0.0032459	0.040909	0.022078
807	C	0.0089279	0.17955	0.094237
808	U	0	0.0043582	0.0021791
809	C	0	0.097714	0.048857
810	G	0.033865	0	0.016932
811	U	0.1185	0.092803	0.10565
812	C	0	0.052974	0.026487
813	G	1.4668	1.4654	1.4661
814	A	1.3769	1.4167	1.3968
815	A	1.4894	1.4985	1.494
816	G	1.3346	1.4255	1.38
817	A	0.47085	0.36979	0.42032
818	C	0	0	0
819	C	0.043998	0.060451	0.052225
820	U	0.39206	0.32228	0.35717
821	U	1.2403	1.2967	1.2685
822	A	1.0545	1.1444	1.0995
823	U	0.38872	0.40621	0.39747
824	G	0.013569	0.033685	0.023627
825	C	0.21947	0.27043	0.24495
826	G	0.0096034	0.061695	0.035649
827	G	0.20691	0.28565	0.24628
828	C	0	0.12292	0.061461
829	A	1.3462	1.4134	1.3798
830	A	1.4902	1.4982	1.4942
831	A	1.1074	1.3611	1.2342
832	G	0.21926	0.31628	0.26777
833	A	1.3425	1.4373	1.3899
834	U	0.0981	0.51156	0.30483
835	C	0	0.080335	0.040168
836	G	0	0.04199	0.020995
837	C	0.01949	0.21549	0.11749
838	A	0.47322	0.43092	0.45207
839	C	0.36191	0.49515	0.42853
840	A	0.16677	0.22554	0.19615
841	G	0	0.010756	0.0053781
842	G	0.060779	0	0.03039
843	U	1.0051	1.2734	1.1393
844	G	0	0	0
845	G	0	0.026901	0.01345
846	C	0	0.062483	0.031241
847	G	0.0012709	0.019608	0.010439
848	A	0.0050332	0.098071	0.051552
849	G	0.14601	0.22107	0.18354
850	A	0.84415	0.95635	0.90025
851	G	0.088298	0.23443	0.16136
852	C	0.12541	0.11467	0.12004
853	A	0.78796	0.62338	0.70567
854	A	1.4398	1.4658	1.4528
855	A	1.188	1.3094	1.2487
856	G	0.69767	0.91945	0.80856
857	G	0.40764	0.38333	0.39548
858	U	0.57795	0.64449	0.61122
859	G	0.11796	0.11005	0.114
860	G	0.19	0.34087	0.26543
861	G	0.19041	0.22108	0.20575
862	U	0.21515	0.2367	0.22593
863	U	1.0167	1.2097	1.1132
864	A	0	0.010409	0.0052044
865	C	0	0.063835	0.031917
866	C	0.0679	0.11522	0.091559
867	U	0.041458	0	0.020729
868	U	0.044806	0.13463	0.089717
869	A	0.55755	0.86811	0.71283
870	A	1.0395	0.93164	0.98556
871	G	1.3274	1.2605	1.2939
872	A	1.2143	1.3487	1.2815
873	A	0.95316	1.0922	1.0227
874	C	0.4072	0.98804	0.69762
875	A	0.40472	0.63717	0.52094
876	G	0	0.1023	0.051151
877	U	0.07856	0.050409	0.064485
878	C	0.15898	0.098349	0.12866
879	C	1.2355	1.3267	1.2811
880	A	1.0151	1.1418	1.0785
881	G	1.3087	1.4024	1.3556
882	A	1.4578	1.4882	1.473
883	G	0.0060516	0.069719	0.037885
884	A	1.3394	1.3421	1.3407
885	A	1.2015	1.299	1.2502
886	U	1.2422	1.3338	1.288
887	A	1.1875	1.3488	1.2681
888	G	0.22551	0.95276	0.58914
889	A	0.88334	0.94384	0.91359
890	C	0.15902	0.32135	0.24019
891	U	0.88958	0.97549	0.93254
892	A	1.229	1.3063	1.2676
893	A	1.1085	1.2104	1.1595
894	U	0.67453	0.85751	0.76602
895	C	0	0.04065	0.020325
896	U	0.0036272	0.007118	0.0053726
897	A	0.0037031	0	0.0018515
898	C	0.017773	0.076895	0.047334
899	C	0.043248	0.28462	0.16393
900	A	0.034669	0.0098677	0.022269
901	G	0.10096	0.052123	0.076543
902	A	0.61863	0.60375	0.61119
903	G	0	0	0
904	G	0.05358	0.049109	0.051345
905	G	0.12509	0	0.062545
906	U	1.4313	1.3813	1.4063
907	G	0.35763	0.21617	0.2869
908	A	0.35246	0.38839	0.37042
909	U	1.1214	1.0861	1.1037
910	G	0.13039	0.09404	0.11222
911	A	0.21687	0.27185	0.24436
912	U	0.06036	0.04015	0.050255
913	C	0.00050068	0	0.00025034
914	G	0.38819	0.40373	0.39596
915	A	1.3674	1.3988	1.3831
916	G	0.96742	0.097559	0.53249
917	A	0.31218	0.21102	0.2616
918	U	0.28412	0.27659	0.28036
919	C	0.17592	1.2521	0.714
920	A	0.21268	0.038094	0.12539
921	U	0.49211	0	0.24605
922	G	1.2444	1.2421	1.2433
923	G	0	0	0
924	A	0.044489	0.36165	0.20307
925	C	0.01254	0	0.0062701
926	A	0.59748	0.6719	0.63469
927	A	0.43612	0.47124	0.45368
928	A	0.55864	0.49854	0.52859
929	G	1.0804	1.1306	1.1055
930	A	0.47547	0.48336	0.47941
931	C	0.092002	0.126	0.109
932	U	0.12466	0.128	0.12633
933	G	6.7142e-05	9.2075e-06	3.8175e-05
934	C	-999	-999	-999
935	G	0	0	0
936	U	0.092672	0.0051154	0.048894
937	C	0.53924	0.81755	0.67839
938	A	0.96528	0.91421	0.93974
939	G	0.50396	0.066279	0.28512
940	G	0.12498	0.016218	0.070598
941	U	0.38718	0.23438	0.31078
942	A	0.80364	0.74125	0.77244
943	U	0.1574	0	0.0787
944	G	0.62023	0.40578	0.51301
945	U	0.35061	0.24982	0.30022
946	U	0.23969	0.26895	0.25432
947	G	0.069544	0.089368	0.079456
948	A	0.13837	0.091798	0.11508
949	C	0.15274	0.19079	0.17176
950	A	0.40674	0	0.20337
951	G	0.47639	0.17519	0.32579
952	G	1.0052	0.68222	0.84371
953	G	0.85139	0.34754	0.59946
954	A	1.1363	1.0693	1.1028
955	U	0.47364	0.2559	0.36477
956	G	0.093027	0.01086	0.051944
957	U	0.017563	0.0030771	0.01032
958	C	0.080091	0.24871	0.1644
959	A	0.2224	0.059695	0.14105
960	U	0.66889	0.50192	0.58541
961	A	0.75575	0.59547	0.67561
962	U	0.70498	0.47629	0.59064
963	U	0.47357	0.45064	0.4621
964	G	0.035104	0.016912	0.026008
965	C	0.14773	0	0.073865
966	C	0.11892	-999	0.11892
967	U	0.30199	0	0.151
968	U	1.4748	1.3992	1.437
969	U	-999	-999	-999
970	G	1.3164	0.65678	0.9866
971	G	1.0334	0.21095	0.6222
972	C	1.1835	0.58584	0.88469
973	U	1.324	1.111	1.2175
974	A	1.3776	1.0468	1.2122
975	U	1.3492	1.2007	1.2749
976	U	1.1781	1.1621	1.1701
977	G	1.1979	0.86546	1.0317
978	G	0.12837	0.040944	0.084655
979	A	0.34264	0.26462	0.30363
980	U	0.25481	0.16148	0.20814
981	G	0.033808	0	0.016904
982	C	0.23156	0	0.11578
983	U	0.38961	0.60575	0.49768
984	G	0.05609	0.1255	0.090797
985	U	0.06374	0.02408	0.04391
986	U	0.27605	0.16926	0.22266
987	U	0.40963	0.22592	0.31778
988	U	0.16172	0.30549	0.23361
989	G	0.12439	0	0.062195
990	U	0.052582	0.086618	0.0696
991	C	0.45667	-999	0.45667
992	U	1.1608	-999	1.1608
993	A	0.89315	-999	0.89315
994	U	0.49394	-999	0.49394
995	C	0.23027	-999	0.23027
996	C	0.048805	-999	0.048805
997	G	0.16646	-999	0.16646
998	G	1.2713	-999	1.2713
999	A	1.0836	-999	1.0836
1000	U	1.1792	-999	1.1792
1001	G	1.2413	-999	1.2413
1002	G	0.84875	-999	0.84875
1003	A	0.7185	-999	0.7185
1004	G	0.47307	-999	0.47307
1005	U	0.52328	-999	0.52328
1006	G	0.91214	-999	0.91214
1007	G	1.3882	-999	1.3882
1008	A	-999	-999	-999
1009	G	-999	-999	-999
1010	G	-999	-999	-999
1011	A	-999	-999	-999
1012	G	-999	-999	-999
1013	U	-999	-999	-999
1014	C	-999	-999	-999
1015	G	-999	-999	-999
1016	G	-999	-999	-999
1017	C	-999	-999	-999
1018	G	-999	-999	-999
1019	G	-999	-999	-999
1020	C	-999	-999	-999
1021	A	-999	-999	-999
1022	C	-999	-999	-999
1023	U	-999	-999	-999
1024	A	-999	-999	-999
1025	U	-999	-999	-999
1026	G	-999	-999	-999
1027	G	-999	-999	-999
1028	G	-999	-999	-999
1029	G	-999	-999	-999
1030	C	-999	-999	-999
1031	U	-999	-999	-999
1032	C	-999	-999	-999
1033	A	-999	-999	-999
1034	C	-999	-999	-999
1035	A	-999	-999	-999
1036	G	-999	-999	-999
1037	G	-999	-999	-999
1038	A	-999	-999	-999
1039	G	-999	-999	-999
1040	U	-999	-999	-999
1041	C	-999	-999	-999
1042	C	-999	-999	-999
1043	C	-999	-999	-999
1044	U	-999	-999	-999
1045	G	-999	-999	-999
1046	G	-999	-999	-999
1047	G	-999	-999	-999
1048	U	-999	-999	-999
1049	G	-999	-999	-999
1050	U	-999	-999	-999
1051	C	-999	-999	-999
1052	A	-999	-999	-999
1053	A	-999	-999	-999
1054	A	-999	-999	-999
1055	U	-999	-999	-999
1056	A	-999	-999	-999
1057	G	-999	-999	-999
1058	G	-999	-999	-999
1059	G	-999	-999	-999
1060	A	-999	-999	-999
1061	G	-999	-999	-999
1062	G	-999	-999	-999
1063	C	-999	-999	-999
1064	C	-999	-999	-999
1065	U	-999	-999	-999
1066	A	-999	-999	-999
1067	G	-999	-999	-999
1068	U	-999	-999	-999
1069	A	-999	-999	-999
1070	C	-999	-999	-999
1071	G	-999	-999	-999
1072	U	-999	-999	-999
1073	C	-999	-999	-999
1074	U	-999	-999	-999
1075	A	-999	-999	-999
1076	C	-999	-999	-999
1077	C	-999	-999	-999
1078	U	-999	-999	-999
1079	G	-999	-999	-999
1080	G	-999	-999	-999
1081	G	-999	-999	-999
1082	G	-999	-999	-999
1083	U	-999	-999	-999
1084	U	-999	-999	-999
1085	G	-999	-999	-999
1086	U	-999	-999	-999
1087	A	-999	-999	-999
1088	A	-999	-999	-999
1089	C	-999	-999	-999
1090	A	-999	-999	-999
1091	C	-999	-999	-999
1092	A	-999	-999	-999
1093	G	-999	-999	-999
1094	A	-999	-999	-999
1095	U	-999	-999	-999
1096	C	-999	-999	-999
1097	A	-999	-999	-999
1098	A	-999	-999	-999
1099	U	-999	-999	-999
1100	C	-999	-999	-999
1101	G	-999	-999	-999
1102	A	-999	-999	-999
1103	G	-999	-999	-999
1104	A	-999	-999	-999
1105	U	-999	-999	-999
1106	A	-999	-999	-999
1107	U	-999	-999	-999
1108	C	-999	-999	-999
1109	C	-999	-999	-999
1110	C	-999	-999	-999
1111	A	-999	-999	-999
1112	U	-999	-999	-999
1113	C	-999	-999	-999
1114	U	-999	-999	-999
1115	G	-999	-999	-999
1116	A	-999	-999	-999
1117	U	-999	-999	-999
1118	G	-999	-999	-999
1119	U	-999	-999	-999
1120	G	-999	-999	-999
1121	U	-999	-999	-999
1122	U	-999	-999	-999
1123	A	-999	-999	-999
1124	C	-999	-999	-999
1125	U	-999	-999	-999
1126	U	-999	-999	-999
1127	C	-999	-999	-999
1128	C	-999	-999	-999
1129	U	-999	-999	-999
1130	C	-999	-999	-999
1131	A	-999	-999	-999
1132	G	-999	-999	-999
1133	G	-999	-999	-999
1134	A	-999	-999	-999
1135	G	-999	-999	-999
1136	G	-999	-999	-999
1137	U	-999	-999	-999
1138	G	-999	-999	-999
1139	C	-999	-999	-999
1140	U	-999	-999	-999
1141	A	-999	-999	-999
1142	G	-999	-999	-999
1143	A	-999	-999	-999
1144	G	-999	-999	-999
1145	G	-999	-999	-999
1146	U	-999	-999	-999
1147	U	-999	-999	-999
1148	C	-999	-999	-999
1149	G	-999	-999	-999
1150	U	-999	-999	-999
1151	A	-999	-999	-999
1152	C	-999	-999	-999
1153	A	-999	-999	-999
1154	G	-999	-999	-999
1155	G	-999	-999	-999
1156	A	-999	-999	-999
1157	C	-999	-999	-999
1158	C	-999	-999	-999
1159	U	-999	-999	-999
1160	C	-999	-999	-999
1161	C	-999	-999	-999
1162	C	-999	-999	-999
1163	A	-999	-999	-999
1164	A	0.743	-999	0.743
1165	U	0.83348	-999	0.83348
1166	G	0.051631	-999	0.051631
1167	C	0	-999	0
1168	U	0.02175	-999	0.02175
1169	A	0.05873	-999	0.05873
1170	A	0.039077	-999	0.039077
1171	G	0.0074501	-999	0.0074501
1172	G	0	-999	0
1173	A	0	-999	0
1174	C	0.027822	-999	0.027822
1175	C	0.006169	-999	0.006169
1176	G	0.41169	-999	0.41169
1177	U	0.38016	-999	0.38016
1178	A	0.43478	-999	0.43478
1179	A	0.78547	-999	0.78547
1180	U	0.37313	-999	0.37313
1181	A	1.2675	-999	1.2675
1182	U	0.29694	-999	0.29694
1183	A	1.1697	-999	1.1697
1184	U	0.82064	-999	0.82064
1185	U	0.72506	-999	0.72506
1186	U	1.1999	-999	1.1999
1187	A	0.36521	-999	0.36521
1188	U	0.15078	-999	0.15078
1189	G	0.069159	-999	0.069159
1190	G	0.068247	-999	0.068247
1191	U	0.17481	-999	0.17481
1192	U	0	-999	0
1193	G	0.65201	-999	0.65201
1194	C	0	-999	0
1195	A	0.10964	-999	0.10964
1196	G	0.13734	-999	0.13734
1197	G	0.08348	-999	0.08348
1198	U	0.086183	-999	0.086183
1199	U	0.23053	-999	0.23053
1200	G	1.0546	-999	1.0546
1201	C	0.13324	-999	0.13324
1202	C	0	-999	0
1203	C	0	-999	0
1204	A	0.13503	-999	0.13503
1205	U	0.86778	-999	0.86778
1206	C	1.1251	-999	1.1251
1207	A	0.47706	-999	0.47706
1208	C	0.0094581	-999	0.0094581
1209	A	0.23511	0.30706	0.27109
1210	G	0.10036	0.15051	0.12544
1211	G	0.12027	0.14588	0.13308
1212	C	0.02731	0.16909	0.098202
1213	A	0.045262	0.11727	0.081268
1214	C	0	0.019995	0.0099976
1215	G	0.027066	0.0061865	0.016626
1216	G	0	0.0010671	0.00053356
1217	U	0	0.092022	0.046011
1218	U	0.0024224	0.034502	0.018462
1219	C	0	0.024255	0.012127
1220	U	0.054427	0.053301	0.053864
1221	U	0.16364	0.034506	0.099073
1222	A	0.013094	0.0566	0.034847
1223	G	0	0.22325	0.11162
1224	U	0.24203	0.36298	0.30251
1225	A	1.2357	1.4094	1.3225
1226	C	0.71556	1.203	0.95927
1227	A	1.2252	1.3485	1.2868
1228	U	1.0014	1.0899	1.0457
1229	A	1.2159	1.2878	1.2518
1230	A	1.1157	1.1137	1.1147
1231	U	0.99923	1.0933	1.0462
1232	C	0.79122	1.2154	1.0033
1233	A	0.55568	0.37542	0.46555
1234	C	0.79628	1.0582	0.92723
1235	U	0.73283	0.87301	0.80292
1236	G	0.10458	0.12008	0.11233
1237	C	0.10061	0.15544	0.12803
1238	C	0	0.13516	0.067581
1239	U	0.31447	0.45519	0.38483
1240	G	0.68701	0.86618	0.7766
1241	A	0.19117	0.17759	0.18438
1242	A	0.076185	0.047574	0.06188
1243	A	0.18803	0.23748	0.21275
1244	A	0.27032	0.24043	0.25538
1245	A	0.17393	0.20725	0.19059
1246	C	0.030946	0	0.015473
1247	C	0.086737	0	0.043369
1248	U	1.3538	1.4342	1.394
1249	U	1.3243	1.3716	1.3479
1250	A	1.3337	1.4213	1.3775
1251	A	1.2558	1.3104	1.2831
1252	A	1.298	1.3694	1.3337
1253	A	1.1973	1.2336	1.2155
1254	G	1.2753	1.2977	1.2865
1255	G	0.15205	0.21108	0.18156
1256	G	0	0.15249	0.076246
1257	G	0.12787	0.11519	0.12153
1258	U	0.1252	0.17484	0.15002
1259	C	0	0.20758	0.10379
1260	U	0.19791	0.21229	0.2051
1261	U	0.074786	0.22316	0.14897
1262	G	0.066942	0.078672	0.072807
1263	U	0.0024627	0.040501	0.021482
1264	G	0.05548	0.019025	0.037253
1265	G	0.0053267	0.021013	0.01317
1266	A	0	0	0
1267	G	0.0081046	0	0.0040523
1268	A	1.3681	1.3371	1.3526
1269	G	0.069881	0.051093	0.060487
1270	A	0.17334	0.14806	0.1607
1271	G	0	0.11982	0.059909
1272	U	1.1615	1.2521	1.2068
1273	C	-999	-999	-999
1274	U	0.028689	0.018863	0.023776
1275	U	0.039517	0.083543	0.06153
1276	C	0.019538	0.16217	0.090854
1277	U	0.43251	0.14367	0.28809
1278	G	1.4585	1.4795	1.469
1279	C	0.39247	0.51157	0.45202
1280	G	0.48708	0.45359	0.47034
1281	U	0.78743	0.80035	0.79389
1282	A	1.2973	1.1583	1.2278
1283	G	1.0201	0.078797	0.54945
1284	A	1.1726	0.74202	0.95732
1285	G	1.2858	1.1316	1.2087
1286	A	1.433	1.4737	1.4533
1287	G	1.3766	1.3681	1.3723
1288	A	1.3364	1.4247	1.3806
1289	A	1.3228	1.3555	1.3392
1290	A	0.2757	0.29772	0.28671
1291	C	-999	0	0
1292	G	0.11118	0.075705	0.09344
1293	G	0.032982	0.041857	0.037419
1294	G	0.11041	0.14009	0.12525
1295	A	0.11328	0.17426	0.14377
1296	A	0.058175	0.12591	0.092042
1297	G	0	0	0
1298	C	-999	-999	-999
1299	U	0.60222	0.96213	0.78218
1300	C	0.46609	0.43019	0.44814
1301	G	1.2824	1.2894	1.2859
1302	C	0.42515	0.82014	0.62264
1303	U	0.79059	0.96309	0.87684
1304	C	0.2876	0.55949	0.42354
1305	G	0.89564	0.8621	0.87887
1306	C	0.51543	0.62857	0.572
1307	A	0.87241	0.95312	0.91277
1308	C	0	0.20198	0.10099
1309	U	0	0.069522	0.034761
1310	C	0	0.15082	0.07541
1311	C	0.068654	0.13171	0.10018
1312	A	0.070795	0.078133	0.074464
1313	C	0.025656	0.054662	0.040159
1314	A	0.25828	0.29708	0.27768
1315	A	0.58613	0.64757	0.61685
1316	C	0.0069922	0.020406	0.013699
1317	C	0.11338	0.21413	0.16376
1318	U	0.62649	0.62884	0.62766
1319	A	1.4535	1.4618	1.4576
1320	C	1.2257	1.3809	1.3033
1321	C	1.1464	1.1721	1.1592
1322	A	1.2567	1.2176	1.2371
1323	A	1.4543	1.4467	1.4505
1324	A	1.2382	1.1852	1.2117
1325	G	0.27057	0.13765	0.20411
1326	G	0.57727	0.5112	0.54424
1327	A	1.2275	1.1989	1.2132
1328	G	0.34754	0.35391	0.35072
1329	C	0	0.14395	0.071976
1330	C	0.0030805	0.080455	0.041768
1331	U	0.088014	0.12373	0.10587
1332	U	0.27051	0.32265	0.29658
1333	U	0.3157	0.32934	0.32252
1334	G	0.19896	0.1588	0.17888
1335	G	0.25216	0.27612	0.26414
1336	A	0.13066	0.21055	0.17061
1337	C	0.14083	0.1549	0.14786
1338	G	0.13323	0.11514	0.12419
1339	U	0.17922	0.29751	0.23837
1340	C	0.40459	0.30665	0.35562
1341	U	1.3583	1.3334	1.3459
1342	U	1.0086	1.0062	1.0074
1343	U	0.3363	0.3543	0.3453
1344	C	0.097543	0.16379	0.13067
1345	C	0	0.039821	0.019911
1346	C	0.54067	0.4906	0.51564
1347	C	0.7615	0.77997	0.77073
1348	G	1.0847	0.98176	1.0332
1349	U	1.2569	1.1928	1.2248
1350	U	1.235	1.1777	1.2063
1351	C	1.0496	1.0972	1.0734
1352	A	1.4478	1.4568	1.4523
1353	G	0.52236	0.41457	0.46847
1354	G	0.9809	0.77235	0.87662
1355	A	1.136	1.1186	1.1273
1356	A	0.94385	0.94487	0.94436
1357	A	0.85964	0.71966	0.78965
1358	G	0.27874	0.2655	0.27212
1359	C	0	0.018977	0.0094883
1360	G	0.11332	0.11808	0.1157
1361	G	0.077752	0.13092	0.10434
1362	U	0.11009	0.17595	0.14302
1363	U	0.19434	0.18393	0.18913
1364	U	0.083442	0.071109	0.077275
1365	G	0	0	0
1366	U	0.046863	0	0.023432
1367	G	0.47178	0.46818	0.46998
1368	A	0.97036	0.88773	0.92905
1369	G	0.99061	0.8612	0.9259
1370	A	0.8662	0.80119	0.83369
1371	A	0.61202	0.58164	0.59683
1372	G	0.43914	0.36353	0.40133
1373	G	0.42404	0.4233	0.42367
1374	U	1.0311	0.96136	0.99625
1375	U	1.272	1.247	1.2595
1376	G	0.092468	0.11393	0.1032
1377	G	0.0087048	0.075581	0.042143
1378	G	0	0	0
1379	G	0.089097	0	0.044549
1380	U	0.31057	0.31705	0.31381
1381	A	0.94705	1.0077	0.97737
1382	G	0.50262	0.24348	0.37305
1383	C	0.51687	0.35086	0.43387
1384	C	0.2071	0.12173	0.16442
1385	C	0.061563	0.5462	0.30388
1386	A	0	0.058493	0.029247
1387	C	0	0	0
1388	C	-999	-999	-999
1389	G	0.095706	0.1682	0.13195
1390	A	1.4542	1.4582	1.4562
1391	C	0.81973	0.6414	0.73057
1392	U	0.11672	0.11124	0.11398
1393	U	1.3952	1.3785	1.3868
1394	G	0.74741	0.58572	0.66657
1395	G	0.16282	0.071151	0.11698
1396	G	0	0	0
1397	U	0	0.070279	0.035139
1398	A	0.0041232	0.06578	0.034952
1399	U	0.017814	0.0060563	0.011935
1400	G	0.081807	0.020183	0.050995
1401	A	0.022725	0.039763	0.031244
1402	U	0.070668	0.11913	0.094899
1403	G	0.41386	0.52647	0.47017
1404	G	0.32728	0.27103	0.29915
1405	G	1.2828	1.311	1.2969
1406	U	1.4605	1.4669	1.4637
1407	U	1.4039	1.4063	1.4051
1408	U	1.4823	1.4929	1.4876
1409	C	0.37929	0.77276	0.57603
1410	U	0.5916	0.67333	0.63247
1411	G	0.0082088	0.25224	0.13022
1412	U	0.021343	0.2663	0.14382
1413	C	0.065954	0.257	0.16148
1414	A	0.025317	0.17863	0.10197
1415	U	0.063467	0.1572	0.11033
1416	A	0	0.030376	0.015188
1417	C	0.039736	0.0061824	0.022959
1418	U	1.486	1.4813	1.4836
1419	A	1.2827	1.1985	1.2406
1420	C	0.38039	0.33916	0.35978
1421	A	0.093776	0.18161	0.13769
1422	G	0.20459	0.19709	0.20084
1423	C	0.28044	0.31004	0.29524
1424	G	0.15478	0.25428	0.20453
1425	G	0.13192	0.46661	0.29926
1426	U	0	0.22268	0.11134
1427	G	0.095371	0.060813	0.078092
1428	C	0.79798	1.0277	0.91286
1429	G	1.4487	1.307	1.3778
1430	A	0.86535	0.83112	0.84823
1431	A	1.1326	1.0254	1.079
1432	A	0.20676	0.30791	0.25733
1433	C	0.095656	0.12035	0.108
1434	U	0.046798	0.30714	0.17697
1435	C	0.32245	0.69486	0.50866
1436	C	0.034359	0.0019422	0.018151
1437	G	1.2704	1.2365	1.2535
1438	U	0.72658	1.1475	0.93706
1439	A	0.87432	0.82097	0.84764
1440	C	0.24988	0.25935	0.25462
1441	U	0.33468	0.13568	0.23518
1442	U	0.56021	0.72863	0.64442
1443	A	1.4484	1.4029	1.4257
1444	C	0.1369	0.26974	0.20332
1445	A	1.1587	0.97538	1.067
1446	C	0.061264	0.13383	0.09755
1447	A	0.10379	0.2026	0.1532
1448	C	0.15984	0.16621	0.16302
1449	G	0.64858	0.38208	0.51533
1450	A	0.40979	0.42037	0.41508
1451	G	0.14167	0.15238	0.14702
1452	C	0.094449	0.067698	0.081074
1453	C	0.526	0.64601	0.58601
1454	G	0.087544	0.067771	0.077658
1455	U	1.0619	0.72033	0.89113
1456	G	0.41913	0.19265	0.30589
1457	G	0.68185	0.55105	0.61645
1458	A	0.71922	0.75845	0.73884
1459	G	0.87345	0.65592	0.76469
1460	A	0.79239	0.63191	0.71215
1461	G	1.1401	0.8523	0.99619
1462	U	1.1809	1.1367	1.1588
1463	C	1.1485	1.2584	1.2035
1464	U	1.3107	1.2281	1.2694
1465	G	0.68959	0.39668	0.54314
1466	C	1.2016	1.2022	1.2019
1467	A	0.38445	0.17873	0.28159
1468	U	0.37613	0.35656	0.36635
1469	A	0.36683	0.43048	0.39866
1470	U	0.13651	0.059273	0.097889
1471	C	0.18427	0.34276	0.26352
1472	A	1.0228	0.90397	0.9634
1473	C	1.4494	1.3943	1.4218
1474	A	0.72368	0.19376	0.45872
1475	C	0.37473	0.40046	0.38759
1476	C	0.13436	0.17285	0.15361
1477	U	0.075752	0.075953	0.075852
1478	G	0.30978	0.4609	0.38534
1479	U	1.4566	1.4264	1.4415
1480	C	0.22431	0.38215	0.30323
1481	U	0.12825	0.18355	0.1559
1482	C	0.19385	0.29871	0.24628
1483	C	0.14579	0.23761	0.1917
1484	G	0.94231	0.81305	0.87768
1485	A	0.94674	0.74239	0.84456
1486	G	0.27873	0.10818	0.19345
1487	A	0.18746	0.11008	0.14877
1488	G	0.064902	0.091854	0.078378
1489	G	0.0060348	0.055787	0.030911
1490	G	0.028062	0.0070294	0.017546
1491	A	1.4913	1.4817	1.4865
1492	U	0.2047	0.19007	0.19739
1493	A	0.13791	0.090559	0.11423
1494	G	0.104	0.092339	0.098169
1495	U	0.073525	0.014391	0.043958
1496	C	0.60451	0.58052	0.59251
1497	A	1.4821	1.3805	1.4313
1498	C	1.4598	1.3906	1.4252
1499	U	1.188	1.0583	1.1232
1500	U	1.4453	1.4566	1.4509
1501	G	0.024817	0.10261	0.063713
1502	A	0.082281	0.072712	0.077497
1503	C	0.17936	0.16438	0.17187
1504	U	0.035244	0.096921	0.066083
1505	A	0.18226	0.22938	0.20582
1506	C	0.097247	0.050483	0.073865
1507	C	0.18249	0.09918	0.14084
1508	U	0.12932	0.12312	0.12622
1509	U	0.054826	0.030058	0.042442
1510	C	0	0.20417	0.10208
1511	G	1.4988	1.4855	1.4921
1512	U	0.14064	0.044096	0.092367
1513	A	0.83031	0.32005	0.57518
1514	A	0.56329	0.31632	0.4398
1515	A	0.80202	0.59489	0.69846
1516	A	0.65758	0.34356	0.50057
1517	G	0.18999	0.013629	0.10181
1518	C	0.33671	0.22995	0.28333
1519	A	0.11552	0.16257	0.13905
1520	G	0.40269	0.33296	0.36782
1521	A	0.61245	0.2584	0.43542
1522	G	0.78251	0.5622	0.67235
1523	A	1.2836	1.2022	1.2429
1524	A	1.4368	1.2799	1.3583
1525	G	0	0.18048	0.090238
1526	A	0.015321	0	0.0076604
1527	U	0.17709	0.22866	0.20288
1528	A	0.28516	0.26036	0.27276
1529	U	0.25095	0.26407	0.25751
1530	C	1.1907	0.89841	1.0445
1531	G	0.35366	0.41527	0.38447
1532	A	0	0.023814	0.011907
1533	C	0.58389	0.95307	0.76848
1534	G	0.00017519	0.085186	0.042681
1535	U	0.063771	0.15798	0.11087
1536	C	0.20152	0.042045	0.12178
1537	U	0.20784	0.14663	0.17724
1538	A	0.38886	0.21496	0.30191
1539	A	0.29984	0.30242	0.30113
1540	G	0.058371	0.01436	0.036366
1541	G	0.43824	0.10927	0.27375
1542	G	0.76	0.68082	0.72041
1543	U	0.44817	0.21469	0.33143
1544	G	1.0819	0.69017	0.88602
1545	A	0.36151	0.30451	0.33301
1546	C	0.10346	0.058377	0.080918
1547	C	0.001227	0.00061765	0.00092234
1548	C	0	1.0797	0.53983
1549	A	1.3425	1.0124	1.1774
1550	G	0.84763	0.70559	0.77661
1551	C	1.414	1.0533	1.2336
1552	A	0.17847	0.033348	0.10591
1553	C	0.13604	0.11118	0.12361
1554	C	0	0.18119	0.090595
1555	U	0.029791	0.057609	0.0437
1556	C	0.64547	0.46826	0.55686
1557	G	0.088644	0.020824	0.054734
1558	G	0.092259	0.21563	0.15394
1559	G	0	0	0
1560	U	0	0	0
1561	G	1.4085	1.3565	1.3825
1562	A	1.2931	1.1459	1.2195
1563	U	0.90602	0.66354	0.78478
1564	U	0.81077	0.51208	0.66143
1565	C	0.36819	0.63905	0.50362
1566	A	1.1741	1.2097	1.1919
1567	G	1.3666	0.9248	1.1457
1568	C	0.82453	0.8358	0.83017
1569	C	0.59234	0.54757	0.56996
1570	U	1.1728	1.0504	1.1116
1571	C	1.1163	0.92738	1.0218
1572	G	0.23168	0.065752	0.14872
1573	A	1.0026	0.69856	0.8506
1574	A	0.89568	0.64096	0.76832
1575	A	0.52519	0.34298	0.43409
1576	C	0.13345	0.17933	0.15639
1577	C	0.11283	0.12579	0.11931
1578	C	0.068366	0.11687	0.092616
1579	G	0.17861	0.15284	0.16573
1580	A	0.046025	0.052823	0.049424
1581	G	0.68744	0.20247	0.44495
1582	G	0	1.2454	0.62271
1583	U	0.002673	0.18207	0.092371
1584	A	1.4188	1.4862	1.4525
1585	C	0.73323	1.3892	1.0612
1586	A	1.4526	1.3736	1.4131
1587	A	1.3891	1.331	1.3601
1588	U	1.3903	1.3384	1.3644
1589	G	0.65391	0.37415	0.51403
1590	U	0.78045	0.72467	0.75256
1591	G	0.5683	0.29723	0.43277
1592	G	0.41288	0.33976	0.37632
1593	A	1.0658	0.68603	0.87594
1594	A	0.78741	0.48548	0.63645
1595	C	0	0.041993	0.020997
1596	U	0.51363	0.33371	0.42367
1597	U	0.7615	0.44119	0.60134
1598	G	0.083375	0.012697	0.048036
1599	G	0.5798	0.20809	0.39395
1600	A	0.84183	0.66524	0.75353
1601	A	0.15587	0.09744	0.12666
1602	G	1.439	1.2107	1.3248
1603	A	0.70698	0.37327	0.54012
1604	U	0.73759	0.73152	0.73456
1605	A	1.2704	1.0535	1.162
1606	U	0.30031	0.21232	0.25632
1607	C	0.042416	0.0049943	0.023705
1608	U	1.3963	1.137	1.2666
1609	A	0.79489	0.48563	0.64026
1610	C	0	0.55501	0.27751
1611	G	0.88859	0.40425	0.64642
1612	G	0.46875	0.25243	0.36059
1613	C	0.86698	1.1003	0.98364
1614	A	0.8335	0.9308	0.88215
1615	U	1.2713	1.4325	1.3519
1616	A	1.1784	1.014	1.0962
1617	U	0.97175	0.76403	0.86789
1618	G	1.0848	0.83883	0.96182
1619	G	0.86011	0.58384	0.72197
1620	A	1.1863	1.2274	1.2069
1621	A	1.2131	1.2332	1.2232
1622	U	0.33058	0.2319	0.28124
1623	C	0.057225	0	0.028613
1624	C	0.082729	0.71113	0.39693
1625	A	1.3119	1.4306	1.3712
1626	A	1.2598	1.2489	1.2544
1627	G	0.32083	0.29608	0.30846
1628	C	0.39557	0	0.19778
1629	U	0.69399	0.093639	0.39381
1630	G	0.92162	0.76125	0.84144
1631	A	1.1708	1.2395	1.2052
1632	U	1.3875	1.404	1.3957
1633	G	0.048445	0	0.024222
1634	A	1.0897	1.0936	1.0916
1635	A	1.1713	1.058	1.1146
1636	A	0.74227	0.39679	0.56953
1637	G	1.1002	0.98612	1.0432
1638	C	0.28764	0.18479	0.23622
1639	U	0.2126	0.091337	0.15197
1640	G	0.36788	0.41305	0.39046
1641	U	-999	1.1623	1.1623
1642	U	1.4443	1.4852	1.4647
1643	G	0.63416	0.53048	0.58232
1644	A	0.3606	0.30333	0.33197
1645	U	0.17842	0	0.089209
1646	G	0.93419	1.0447	0.98943
1647	G	0.27094	0.14568	0.20831
1648	C	-999	-999	-999
1649	G	0.079024	0.05234	0.065682
1650	U	0.17713	0.21789	0.19751
1651	G	0.54023	0.6567	0.59846
1652	U	0.83696	0.89121	0.86408
1653	U	0.75251	0.94023	0.84637
1654	C	0.55413	0.51175	0.53294
1655	G	0.20009	0.090384	0.14524
1656	G	1.4285	1.4792	1.4538
1657	A	1.4056	1.3538	1.3797
1658	G	-999	0.90188	0.90188
1659	A	-999	1.4704	1.4704
1660	G	1.2375	0.92041	1.0789
1661	A	1.3393	1.2435	1.2914
1662	C	0.48079	0.38191	0.43135
1663	G	0.25641	0.34691	0.30166
1664	A	0.45747	0.85394	0.65571
1665	C	0.14317	0.20621	0.17469
1666	A	0.063268	0	0.031634
1667	U	0.12579	0.10452	0.11516
1668	G	0.16249	0	0.081247
1669	C	1.0253	-999	1.0253
1670	A	0.23967	0	0.11984
1671	U	0.11052	0.080323	0.09542
1672	C	0.096519	0.071656	0.084087
1673	A	0.55619	0.019254	0.28772
1674	A	0.78516	0.76425	0.7747
1675	A	1.2484	1.3467	1.2976
1676	G	0.59896	0.26948	0.43422
1677	G	0.50867	0.09672	0.30269
1678	A	0.60577	0.093043	0.34941
1679	U	0.15062	0.10744	0.12903
1680	A	0.99182	0.5213	0.75656
1681	C	0.0086883	0.052666	0.030677
1682	A	1.0195	1.2419	1.1307
1683	C	1.08	1.2608	1.1704
1684	A	0.78425	0.1871	0.48567
1685	G	0.27968	0.17865	0.22916
1686	C	0.16466	0.11223	0.13844
1687	U	0.29637	0.39655	0.34646
1688	G	0.87356	0.57408	0.72382
1689	A	0.66152	0.36536	0.51344
1690	U	0.48797	0.2128	0.35038
1691	G	0.40179	0.1397	0.27074
1692	A	0.29933	0.19773	0.24853
1693	G	0.20776	0.080704	0.14423
1694	G	0.46637	0.27945	0.37291
1695	U	1.3873	1.4799	1.4336
1696	A	0.23299	0.41722	0.32511
1697	G	0.071198	0.12915	0.10017
1698	G	0.071635	0.14208	0.10686
1699	U	0.017025	0.18508	0.10105
1700	G	0.0021168	0.0024457	0.0022813
1701	C	0	0.039449	0.019724
1702	A	0.90148	1.1012	1.0013
1703	A	1.3216	1.369	1.3453
1704	U	1.3302	1.3619	1.3461
1705	U	1.3717	1.3851	1.3784
1706	U	1.3322	1.4117	1.3719
1707	U	1.1976	1.3321	1.2648
1708	C	0.94431	0.97404	0.95918
1709	C	-999	-999	-999
1710	G	0.24135	0	0.12067
1711	G	0.10051	0.12022	0.11036
1712	G	0.025513	0.027367	0.02644
1713	C	0	0	0
1714	U	1.2055	1.4016	1.3035
1715	A	1.1376	1.2661	1.2019
1716	A	1.1963	1.2939	1.2451
1717	A	0.2276	0.013549	0.12057
1718	U	0.1866	0.34428	0.26544
1719	G	0.050299	0.022497	0.036398
1720	G	0.0012576	0.062147	0.031702
1721	G	0.023416	0.22138	0.1224
1722	A	0	0.024814	0.012407
1723	C	0.32793	0.29821	0.31307
1724	A	0.083301	0	0.04165
1725	G	0.030458	0	0.015229
1726	G	0	0.10067	0.050336
1727	U	0.084385	0.19686	0.14062
1728	U	1.2436	1.372	1.3078
1729	U	1.2145	1.3491	1.2818
1730	G	1.4418	1.4838	1.4628
1731	A	1.3308	1.3849	1.3578
1732	U	1.2715	1.4219	1.3467
1733	A	0.98716	1.3027	1.145
1734	A	0.84136	1.1297	0.98554
1735	G	0.12494	0.29287	0.20891
1736	C	0.23176	0.063549	0.14765
1737	C	0.88554	-999	0.88554
1738	U	0.094484	0	0.047242
1739	G	1.3649	-999	1.3649
1740	U	0	0	0
1741	C	0.3641	0	0.18205
1742	G	1.4315	1.4984	1.4649
1743	C	0.076915	0.27347	0.17519
1744	C	0.17246	0.27044	0.22145
1745	A	0.055908	0	0.027954
1746	U	0.30893	0.31346	0.3112
1747	A	0.83842	1.024	0.9312
1748	G	1.4048	1.488	1.4464
1749	G	0.30472	0.2164	0.26056
1750	G	0.11917	0.072591	0.095882
1751	C	0.10484	0.2066	0.15572
1752	U	0.00048703	2.096e-05	0.000254
1753	C	0.804	-999	0.804
1754	G	0.34767	0	0.17384
1755	A	1.0539	1.2066	1.1303
1756	U	0.16893	0.16808	0.1685
1757	G	0	0	0
1758	C	0.20027	0.21191	0.20609
1759	A	0.020786	0.12338	0.072082
1760	U	0.032829	0.066568	0.049698
1761	C	0	0	0
1762	U	0.86155	0.94124	0.9014
1763	A	0.66786	0.90192	0.78489
1764	G	1.4891	1.4999	1.4945
1765	G	0.31799	0.1972	0.25759
1766	U	0.19649	0.22005	0.20827
1767	U	0.14001	0.057323	0.098664
1768	U	0.11196	0.15852	0.13524
1769	G	0.50664	0.41144	0.45904
1770	A	0.34965	0.37502	0.36233
1771	U	0.061479	0.073651	0.067565
1772	C	0.17316	0.12124	0.1472
1773	A	0.61119	0.66169	0.63644
1774	A	0.20928	0.23165	0.22047
1775	C	0.034131	0.11586	0.074994
1776	A	0.083449	0.15127	0.11736
1777	C	0.18651	0.1435	0.165
1778	U	1.2738	1.4594	1.3666
1779	G	1.2571	1.3644	1.3108
1780	U	0.81756	0.98202	0.89979
1781	U	0.40893	0.48815	0.44854
1782	C	0.13028	0.077037	0.10366
1783	C	0.78825	-999	0.78825
1784	G	0.52366	0.26754	0.3956
1785	U	0.77022	0.99347	0.88185
1786	U	0.15723	0.10606	0.13164
1787	G	0	0	0
1788	A	0.0077713	0.18976	0.098766
1789	A	0	0	0
1790	G	0	0	0
1791	C	0	0.23833	0.11916
1792	A	0.36609	0.4839	0.42499
1793	U	0.17975	0.25375	0.21675
1794	U	0.19139	0.28171	0.23655
1795	G	0	0.057505	0.028752
1796	C	0.11015	0.073088	0.091618
1797	A	1.0575	1.1532	1.1054
1798	A	1.3876	1.4443	1.4159
1799	U	0.89728	1.2436	1.0704
1800	A	1.1656	1.2319	1.1988
1801	U	1.0157	1.1804	1.0981
1802	G	1.3536	1.4581	1.4058
1803	A	1.3428	1.4605	1.4016
1804	G	0.0019374	0.059119	0.030528
1805	C	0	0.099194	0.049597
1806	A	0.034521	0.17339	0.10396
1807	U	0.19721	0.38764	0.29242
1808	A	0.97897	1.3904	1.1847
1809	G	0.024762	0.081824	0.053293
1810	C	0.14012	0.31542	0.22777
1811	U	0.030189	0.073867	0.052028
1812	U	0	0.049346	0.024673
1813	C	0.30792	0	0.15396
1814	U	0.74219	0.81733	0.77976
1815	A	0.50445	0.70461	0.60453
1816	C	0.15863	0.42054	0.28958
1817	A	0.3107	0.48687	0.39879
1818	G	0.00081081	0.049527	0.025169
1819	G	0.055197	0.021116	0.038156
1820	G	0.037851	0	0.018926
1821	C	0.13464	0.044801	0.08972
1822	C	0.58734	0.45954	0.52344
1823	A	1.3557	1.4303	1.393
1824	U	0.86754	1.1924	1.03
1825	G	0.4183	0.50616	0.46223
1826	U	1.0101	1.3838	1.1969
1827	A	0.98575	1.3561	1.1709
1828	C	0.025183	0.11725	0.071214
1829	C	0.001134	0	0.00056698
1830	C	0.28819	0.4847	0.38644
1831	U	0.075508	0	0.037754
1832	G	0.13504	0.11775	0.1264
1833	G	0.073737	0.0023826	0.03806
1834	C	0.079146	0.16927	0.12421
1835	A	0.088662	0.061139	0.074901
1836	A	0.014439	0.068195	0.041317
1837	C	0.038388	0.18605	0.11222
1838	A	0.27766	0.53874	0.4082
1839	A	0.41483	0.6364	0.52561
1840	G	0.1061	0.046796	0.076449
1841	C	0.15323	0.1839	0.16856
1842	U	0.016857	0	0.0084284
1843	C	0.49096	0.73483	0.6129
1844	U	0.28242	0.2664	0.27441
1845	U	1.121	1.3168	1.2189
1846	G	0.89986	1.0838	0.99185
1847	G	0.20654	0.14096	0.17375
1848	G	0.0087206	0.0034532	0.0060869
1849	C	0.13711	0.25514	0.19613
1850	A	0.28491	0.46552	0.37521
1851	A	0.42117	0.55027	0.48572
1852	G	0.0091849	0.10109	0.055138
1853	U	0.059989	0.12793	0.093962
1854	U	0.010373	0.12034	0.065358
1855	G	0.0091414	0.015657	0.012399
1856	U	0.19216	0.038511	0.11533
1857	U	0.71344	0.61251	0.66298
1858	G	0.43449	0	0.21725
1859	G	0	0.0015833	0.00079163
1860	A	0.54756	0.17639	0.36198
1861	A	1.118	1.1348	1.1264
1862	U	1.3398	1.4099	1.3749
1863	G	0.055168	-999	0.055168
1864	G	0.29396	-999	0.29396
1865	C	0.23719	0.086759	0.16198
1866	A	0.21663	0	0.10831
1867	G	0.094585	0.0072686	0.050927
1868	C	0.014249	0.10049	0.05737
1869	U	0.49938	0.75554	0.62746
1870	C	0.037282	0.058767	0.048025
1871	C	0.56016	0.58312	0.57164
1872	A	1.3555	1.3396	1.3476
1873	U	1.4075	1.4179	1.4127
1874	A	1.3507	1.2733	1.312
1875	A	1.3646	1.4109	1.3878
1876	U	0.50661	0.44832	0.47746
1877	A	1.3625	1.3657	1.3641
1878	A	1.2969	1.2657	1.2813
1879	A	1.2913	1.3197	1.3055
1880	G	0.77523	0.70666	0.74094
1881	G	1.1076	1.0255	1.0666
1882	U	0.67974	0.52547	0.60261
1883	A	1.3045	1.2546	1.2796
1884	A	1.3859	1.4036	1.3947
1885	A	1.1456	1.2105	1.178
1886	G	0.042987	0.07838	0.060684
1887	G	0.011322	0.058791	0.035057
1888	U	0	0.0019554	0.00097772
1889	U	0.068792	0.18108	0.12494
1890	A	0.05649	0.064978	0.060734
1891	U	0.047379	0.14671	0.097043
1892	G	0.32723	0.49114	0.40918
1893	U	0.064671	0.044593	0.054632
1894	U	0	0.0042956	0.0021478
1895	C	0.16824	0.094103	0.13117
1896	C	0.23884	0.30065	0.26974
1897	A	0.76401	0.69777	0.73089
1898	G	1.4922	1.4949	1.4935
1899	A	1.191	1.0857	1.1384
1900	U	1.3358	1.3815	1.3587
1901	G	0.032068	0	0.016034
1902	G	0	0.0046295	0.0023147
1903	A	0.02771	0.015414	0.021562
1904	A	0.09723	0.073043	0.085136
1905	C	0.41187	0.21313	0.3125
1906	U	1.2366	1.2813	1.259
1907	A	0.087188	0.08353	0.085359
1908	U	0.053425	0.042759	0.048092
1909	A	0.055914	0.088051	0.071982
1910	A	0.018736	0.037028	0.027882
1911	C	0.026878	0.019732	0.023305
1912	C	0.054582	0.086764	0.070673
1913	U	0.36991	0.32142	0.34566
1914	A	1.0075	0.86799	0.93775
1915	U	1.1953	1.0992	1.1473
1916	C	1.2752	1.1624	1.2188
1917	G	0.53097	0.31718	0.42408
1918	C	0.99674	1.0199	1.0083
1919	A	1.3616	1.3418	1.3517
1920	A	1.2102	1.0811	1.1456
1921	G	1.211	1.1199	1.1655
1922	G	0.96644	0.83951	0.90298
1923	A	1.3606	1.403	1.3818
1924	G	0.20851	0.12115	0.16483
1925	G	0.11052	0.094753	0.10264
1926	G	0.17567	0.18689	0.18128
1927	C	0.024182	0.037497	0.03084
1928	U	0.024145	0.028528	0.026336
1929	G	0	0.02321	0.011605
1930	U	0.066307	0.028517	0.047412
1931	C	0.19609	0.0077705	0.10193
1932	G	1.3857	1.34	1.3628
1933	C	1.3745	1.4053	1.3899
1934	A	1.4257	1.433	1.4294
1935	U	1.344	1.3884	1.3662
1936	G	1.4449	1.4512	1.4481
1937	A	0.795	0.67038	0.73269
1938	G	0.20471	0.15316	0.17893
1939	U	0.22801	0.16664	0.19733
1940	G	0.099734	0.058143	0.078939
1941	G	0.20129	0.20725	0.20427
1942	G	0.22942	0.14144	0.18543
1943	G	0.10868	0.092701	0.10069
1944	A	0.23965	0.085756	0.1627
1945	U	0.078839	0.01687	0.047855
1946	A	1.0471	0.9604	1.0038
1947	U	1.3195	1.3431	1.3313
1948	A	0.55505	0.31474	0.43489
1949	A	0.23649	0.12756	0.18202
1950	A	0.20076	0.051918	0.12634
1951	C	0.32664	0.23965	0.28314
1952	A	0.31767	0.22394	0.27081
1953	C	0	0.02004	0.01002
1954	C	0.2123	0.17865	0.19547
1955	U	0.21813	0.064249	0.14119
1956	C	0.44265	0.42	0.43133
1957	G	0.25442	0.11783	0.18613
1958	U	0.35429	0.10541	0.22985
1959	U	0.66354	0.53992	0.60173
1960	G	1.178	1.344	1.261
1961	G	0.32051	0.3042	0.31235
1962	G	0.45796	0.50792	0.48294
1963	C	0.4535	0.34879	0.40115
1964	A	0.77865	0.78504	0.78185
1965	A	0.87099	0.8398	0.8554
1966	C	0.47725	0.57453	0.52589
1967	U	0.33856	0.17322	0.25589
1968	A	0.17168	0.12857	0.15012
1969	U	0.058021	0.032306	0.045164
1970	C	0.12624	0.088222	0.10723
1971	U	0.87271	0.84201	0.85736
1972	A	0.75018	0.58201	0.6661
1973	C	0.67443	0.77358	0.724
1974	U	0.17746	0.036891	0.10718
1975	G	0.23515	0.13067	0.18291
1976	A	0.26084	0.12524	0.19304
1977	U	0.21473	0.22456	0.21964
1978	G	0.079041	0.021365	0.050203
1979	U	0.21724	0.17907	0.19816
1980	G	0.26644	0.19539	0.23092
1981	U	0.088506	0.12608	0.10729
1982	G	0.44732	0.71209	0.57971
1983	C	0.42029	0.67164	0.54597
1984	A	1.1733	1.3042	1.2387
1985	A	1.3495	1.428	1.3888
1986	U	1.2135	1.3656	1.2895
1987	G	0.86679	0.91826	0.89252
1988	G	0.44171	0.34447	0.39309
1989	U	0.4072	0.41547	0.41133
1990	A	0.59078	0.4632	0.52699
1991	C	0.65645	1.0207	0.83858
1992	A	0.90092	1.037	0.96894
1993	U	1.4044	1.4783	1.4414
1994	G	0.69606	0.87877	0.78741
1995	G	1.199	1.2724	1.2357
1996	G	0.48878	0.27922	0.384
1997	U	0.37756	0.27261	0.32509
1998	A	0.48491	0.36747	0.42619
[truncated: 2,780 more rows]
